# Supplementary material for: Structural basis of actin filament assembly and aging
Source: Nature. 2022 Oct 26;611(7935):374–9. doi: 10.1038/s41586-022-05241-8 (PMC9646518; doi:10.1038/s41586-022-05241-8)
Supplement: Supplementary file 8 — Source Data Extended Data Fig. 10. [file 41586_2022_5241_MOESM8_ESM.xlsx]

## Sheet: Sheet1
	Ca2+ ADP-BeF3			Mg2+ ADP-BeF3			Ca2+ ADP-Pi			Mg2+ ADP-Pi			Ca2+ ADP			Mg2+ ADP
Cofilin, uM	Repeat 1	Repeat 2	Repeat 3	Repeat 1	Repeat 2	Repeat 3	Repeat 1	Repeat 2	Repeat 3	Repeat 1	Repeat 2	Repeat 3	Repeat 1	Repeat 2	Repeat 3	Repeat 1	Repeat 2	Repeat 3
5	0.133919	0.236974	0.0443576	-0.0170577	0.0106112	0.00831136	0.0117431	0.0362179	0.0112091	0.0054975	0.0197345	0.0160078	0.369554	0.414343	0.397159	0.516074	0.549644	0.380329
10	0.175044	0.309136	0.25863	-0.0045897	0.0515524	0.0805139	0.0566	0.0620144	0.0390619	0.0533818	0.0702974	0.121735	0.869365	0.894178	1.31548	0.954529	0.933969	0.938287
20	0.355495	0.578424	0.340827	0.07065	0.13226	0.115067	0.13866	0.137526	0.0860191	0.157648	0.148332	0.229813	2.31981	2.31816	3.09719	1.85446	1.91622	1.9977
